# Supplementary material for: Antioxidant Response of Yarrowia lipolytica Cells: Functional Analysis of Genes Encoding Catalases
Source: J Fungi (Basel). 2026 Mar 26;12(4):240. doi: 10.3390/jof12040240 (PMC13117495; doi:10.3390/jof12040240)
Supplement: Supplementary file 1 [file jof-12-00240-s001.zip]

Archive with 1 entries (1 files):
- jof-4173933-supplementary.pdf
